# Supplementary material for: Long Neurocognitive and Neuropsychiatric Sequelae in Participants with Post-COVID-19 Infection: A Longitudinal Study
Source: Neurol Int. 2024 Aug 16;16(4):853–68. doi: 10.3390/neurolint16040064 (PMC11357167; doi:10.3390/neurolint16040064)
Supplement: Supplementary file 1 [file neurolint-16-00064-s001.zip]

Archive with 1 entries (1 files):
- neurolint-3137657-supplementary.pdf
